# Supplementary material for: Exercise-Induced Plasma Surfactant Protein B Response in Advanced Heart Failure: Relation to Exercise Limitation, Resting Invasive Hemodynamics, and Clinical Outcomes
Source: Int J Mol Sci. 2026 Jul 21;27(14):6461. doi: 10.3390/ijms27146461 (PMC13409963; doi:10.3390/ijms27146461)
Supplement: Supplementary file 1 [file ijms-27-06461-s001.zip]

Archive with 1 entries (1 files):
- ijms-4412615-supplementary.pdf
